# Supplementary material for: An investigation of the diagnostic, predictive, and prognostic impacts of three colonic biopsy grading systems for acute graft versus host disease
Source: PLoS One. 2021 Aug 26;16(8):e0256543. doi: 10.1371/journal.pone.0256543 (PMC8389423; doi:10.1371/journal.pone.0256543)
Supplement: S1 Data — (XLSX) [file pone.0256543.s001.xlsx]

## Sheet: Data
AML	Days after HSCT	Days Survuval	Status	non-relaps mortality: 1 = yes, 0 = no	Steroid (0=not given, 1=efective, 2=refraktory, 3=intolerant)	Glucksberg overall	Glucksberg intestinal	Thrombocytes/µl	Colon 1st Biopsy	Apoptosen	Lerner	Sale	Melson	Colon 2nd Biopsy	Apoptosen	Lerner	Sale	Melson	Colon3rd Biopsy	Apoptosen	Lerner	Sale	Melson	Colon 4st Biopsy	Apoptosen	Lerner	Sale	Melson	Colon 5st Biopsy	Apoptosen	Lerner	Sale	Melson	Colon 6st Biopsy	Apoptosen	Lerner	Sale	Melson	Colon 7st Biopsy	Apoptosen	Lerner	Sale	Melson	Colon 8t Biopsy	Apoptosen	Lerner	Sale	Melson	Colon 9st Biopsy
0	106	4647	alive	0	1	3	2	149000		0	0	0	0		3	1	3	3		3	2	2	2		2	1	0	1
1	84	467	dead	1	2	4	3	77000		6	4	4	4		12	1	3	3		12	2	1	1		26	2	1	1		22	2	2	2		18	2	3	3
0	145	190	dead	1	2	3	2	53000		1	1	0	1		2	3	3	3		3	2	2	2		4	1	0	1
0	111	69	dead	1	1	2	1	21000		19	3	3	3		5	3	3	3		6	1	2	2
0	196	6	dead	1	0	2	1	43000		2	1	2	2		1	1	2	2		3	1	3	3		5	1	3	3		2	1	2	2		6	1	3	3
1	88	4333	alive	0	1	2	1	174000		3	3	2	2		4	3	3	3		5	3	3	3
0	21	3887	alive	0	1	2	1	75000		0	0	0	0		1	1	0	1		1	1	0	1
0	179	4109	alive	0	1	3	2	82000		0	4	4	4		1	1	3	3		4	1	3	3
1	63	437	dead	0	2	3	3	145000		2	4	4	4		0	4	4	4		4	3	4	4
0	77	899	dead	1	1	3	3	160000		1	1	3	3		0	0	3	3		0	0	3	3
1	98	3907	alive	0	1	3	3	187000		9	2	1	1		7	3	4	4		6	3	4	4		11	4	4	4		7	1	2	2		11	4	4	4		23	4	4	4
0	197	21	dead	1	2	3	3	97000		11	4	4	4		4	4	4	4		17	3	3	3		15	2	3	3
1	118	414	dead	1	2	3	3	44000		4	1	3	3		23	3	3	3		9	3	2	2		13	3	3	3
0	99	550	dead	1	1	3	2	66000		4	1	0	1		1	1	3	3		3	1	0	1		0	0	0	0		1	0	3	3		0	0	0	0
1	111	70	dead	1	1	3	2	171000		1	1	0	1		2	1	0	1		2	2	1	1		2	2	1	1
0	113	243	dead	1	2	3	2	31000		4	3	2	2		11	3	2	2		15	3	2	2
0	125	133	dead	0	0	0	1	21000		11	1	3	3		3	1	0	1		2	1	0	1		2	1	0	1		2	1	0	1
0	56	137	dead	1	1	3	3	194000		2	4	4	4		12	3	3	3		30	3	3	3		13	3	3	3
1	105	114	dead	1	1	2	1	45000		7	1	2	2		4	2	2	2		6	1	0	1		2	2	0	1
1	111	3139	alive	0	1	2	1	43000		5	3	3	3		9	3	3	3		6	2	3	3		11	2	3	3
0	155	55	dead	1	2	3	3	61000		0	4	4	4		0	4	4	4		0	4	4	4
0	105	3297	alive	0	1	3	2	10000		5	1	0	1		9	1	0	1		11	1	0	1		6	1	3	3		4	1	3	3
1	149	143	dead	1	1	2	1	118000		2	1	0	1		1	2	2	2		3	1	0	1
1	90	131	dead	0	1	2	1	83000		0	0	0	0		1	1	3	3		2	1	0	1		3	1	2	2		1	1	2	2
0	87	3070	alive	0	1	3	3	304000		9	3	3	3		11	3	3	3		8	3	2	2		14	3	3	3		13	3	3	3
0	164	95	dead	1	0	2	1	29000		1	0	3	3		0	0	0	0		0	0	3	3		0	0	0	0
0	142	318	dead	1	2	3	3	340000		9	3	4	3		3	1	3	3		9	2	3	3		10	2	3	3		13	2	2	2		7	1	2	2
0	66	8	dead	0	1	3	3	22000		33	2	2	2		30	2	3	3		18	2	3	3
1	97	31	dead	1	2	3	3	70000		0	4	4	4		0	4	4	4		0	4	4	4		0	4	4	4		0	4	4	4
0	103	1951	dead	1	1	2	1	53000		7	2	3	3		9	1	3	3		3	1	2	2		3	1	2	2		2	1	0	1
0	69	2689	alive	0	0	2	0	150000		2	1	0	1		1	1	2	2		0	0	2	2
0	195	399	dead	1	1	3	2	170000		3	1	0	1		2	1	0	1		3	1	0	1		3	3	3	3		2	1	0	1
1	71	102	dead	1	1	3	3	34000		11	2	2	2		11	2	2	2		18	4	4	4		10	2	2	2		19	3	3	3		3	2	1	1		9	2	1	1		9	2	2	2
1	78	417	dead	1	1	2	1	146000		1	0	0	0		0	0	0	0		1	1	0	1		2	1	2	2		0	0	0	0		3	2	2	2		1	1	0	1		1	0	0	0
1	100	208	dead	1	0	2	1	45000		2	2	2	2		1	1	2	2		1	1	2	2		0	0	0	0
0	125	2457	alive	0	1	2	1	99000		4	1	3	3		2	1	3	3		1	1	3	3		3	1	3	3
0	28	2539	alive	0	1	2	1	50000		0	0	2	2		2	1	0	1		0	0	0	0		0	0	0	0		1	1	0	1		1	1	0	1		0	0	1	1
0	29	2345	alive	0	1	2	1	21000		2	1	0	1		2	1	0	1		2	1	0	1		4	2	2	2		2	1	2	2
1	188	185	dead	1	1	3	1	35000		0	3	4	4		3	1	3	3		2	1	0	1		2	1	0	1		5	1	3	3		4	1	3	3		3	1	3	3		1	1	0	1
0	96	235	dead	1	1	3	2	5000		2	2	2	2		3	1	3	3		2	1	3	3		4	1	3	3		4	2	3	3		5	3	3
0	162	2373	alive	0	2	3	2	110000		21	2	2	2		9	2	2	2		13	2	2	2		9	2	1	1		20	2	2	2
1	55	19	dead	1	1	2	2	49000		24	2	3	3		7	2	3	3		13	1	3	3		20	2	3	3
1	133	2373	alive	0	1	3	3	55000		10	1	3	3		7	1	3	3		14	1	3	3		5	1	2	2		20	1	3	3
0	107	178	dead	1	1	3	3	29000		1	1	3	3		4	2	2	2		2	3	3	3		3	3	3	3		2	2	1	1		3	1	0	1
0	159	2032	alive	0	1	2	1	297000		3	3	2	2		3	3	2	2		4	3	1	1
0	23	2196	alive	0	1	2	1	232000		0	0	0	0		6	1	0	1		1	0	0	0
0	103	146	dead	1	0	2	1	93000		4	1	3	3		9	2	3	3		8	2	1	1		4	2	1	1		8	2	3	3		11	2	2	2
0	61	62	dead	1	1	2	1	41000		4	2	1	1		1	1	0	1		4	1	0	1
1	102	80	dead	1	1	3	2	62000		8	3	3	4		13	3	3	4		12	1	3	3		19	2	3	3		8	1	3	3		11	1	3	3
0	65	108	dead	1	2	3	2	64000		7	3	3	3		5	2	3	3		6	2	3	3		4	2	3	3		13	2	3	3
0	32	1466	alive	0	1	3	2	41000		23	2	3	3		19	2	3	3		16	2	3	3		10	2	3	3
0	48	137	dead	1	1	3	3	199000		11	3	3	3		20	3	2	2		14	3	3	3		9	3	3	3		9	3	3	3		12	4	4	4
1	36	1971	alive	0	2	3	3	204000		10	1	2	2		6	2	2	2		22	2	3	3
1	115	106	dead	1	2	3	3	134000		1	2	0	1		2	1	0	1		2	1	0	1		2	1	0	1		4	1	2	2
1	168	471	dead	1	1	2	1	39000		6	1	3	3		3	1	3	3		4	1	3	3
0	100	21	dead	1	2	3	3	102000		9	2	3	3		23	1	3	3		19	1	3	3		26	2	3	3
0	61	396	dead	1	1	3	2	406000		7	1	2	2		5	2	1	1		3	1	0	1		8	1	2	2		4	2	1	1		0	0	0	0
1	94	302	dead	0	1	2	1	95000		7	3	3	3		18	3	3	3		13	2	3	3		1	4	4	4		4	2	3	3
0	161	400	dead	1	2	4	4	23000		8	1	2	2		4	1	0	1		3	1	0	1
1	114	75	dead	1	2	4	4	374000		20	3	3	3		20	4	4	4		21	2	3	3		21	2	0	0		23	2	3	3		14	2	3	3
1	83	238	dead	1	2	4	4	47000		3	1	3	3		3	1	2	2		0	3	3	3		4	1	2	2		0	0	2	2		0	0	2	2
1	70	52	dead	1	1	2	2	236000		2	1	2	2		8	1	2	2		27	1	2	2		13	2	3	3		11	2	1	1		10	2	2	2
1	118	269	dead	1	1	3	3	347000		1	2	3	3		4	2	2	2		2	2	3	3		5	2	3	3		5	3	3	3		4	2	3	3
1	156	1454	alive	0	1	3	2	290000		2	1	3	3		2	1	3	3		2	1	3	3		5	1	3	3		5	1	3	3		30	1	3	3
1	85	13	dead	0	1	2	1	42000		6	2	2	2		11	1	0	1		12	2	2	2		9	1	2	2		14	2	3	3
1	137	1425	alive	0	1	2	1	58000		7	2	3	3		4	3	3	4		4	1	3	3		2	2	2	2		4	2	3	3		6	4	4	4
1	136	283	dead	0	1	2	1	176000		3	1	0	1		5	2	1	1		3	1	2	2		2	1	0	1		2	1	0	1		2	2	1	1
1	113	26	dead	1	2	4	4	35000		15	2	3	3		23	2	3	3		3	3	3	3
0	117	42	dead	1	1	4	3	87000		3	1	2	2		2	1	0	1		2	1	0	1
1	70	1114	alive	0	1	2	1	124000		7	1	3	3		2	1	3	3		0	0	2	2
0	134	1139	alive	0	1	2	1	58000		4	1	2	2		1	1	0	1		2	1	0	1
1	131	169	dead	1	2	3	3	45000		0	4	4	4		3	3	3	3		4	2	3	3		6	3	3	3		16	2	3	3		15	2	3	3
1	175	158	dead	1	1	3	3	25000		10	2	2	2		6	1	3	3		5	2	2	2		6	2	3	3		11	1	2	2
1	126	1038	alive	0	1	2	1	54000		2	1	0	1		2	1	2	2		0	0	0	0		2	1	0	1		1	2	1	1		2	0	0	0
1	135	974	alive	0	0	2	1	108000		1	1	0	1		3	1	2	2		1	1	2	2		6	1	0	1		3	1	0	1		1	1	0	1
1	48	142	dead	0	1	3	2	302000		12	1	3	3		4	2	1	1		19	1	0	1		3	1	0	1		19	1	1	1			1	0	1
0	119	1020	alive	0	1	3	2	354000		1	4	4	4		2	4	4	4		10	4	4	4		2	2	3	3		29	4	4	4		1	4	4	4
0	93	266	dead	1	1	2	1	118000		3	1	0	1		4	1	0	1		1	1	0	1		2	1	0	1		1	1	0	1		3	1	2	2
1	76	130	dead	1	0	2	1	119000		2	1	2	2		2	1	2	2		1	1	0	1		1	1	2	2		1	2	1	1		1	1	0	1
0	102	540	dead	1	2	3	3	40000		6	1	2	2		11	1	3	3		7	1	2	2		5	1	3	3		1	1	0	1		2	1	0	1
0	99	141	dead	1	2	2	1	235000		23	2	1	1		33	2	1	1		10	2	1	1		20	2	1	1		18	2	3	3		6	2	0	1
1	180	982	alive	0	2	3	2	44000		6	1	3	3		4	1	2	2		1	1	0	1		4	1	3	3		3	2	3	3
1	124	427	dead	1	2	3	2	80000		9	2	2	2		10	2	3	3		5	2	3	3		17	2	3	3		3	2	2	2		5	1	0	1
1	60	256	dead	1	1	2	1	96000		0	0	1	1		1	1	0	1		2	1	3	3		1	1	3	3
1	25	734	dead	1	2	4	4	56000		0	4	4	4		9	4	4	4		0	4	4	4		3	4	4	4		0	4	4	4
1	99	53	dead	1	2	3	3	362000		0	4	4	4		3	4	4	4		0	4	4	4		0	4	4	4
0	101	721	alive	0	1	2	1	245000		4	1	2	2		12	2	3	3		36	2	3	3		6	2	3	3
0	97	16	dead	1	1	2	2	156000		0	0	0	0		0	0	3	3		1	2	2	2		3	2	2	2
1	24	742	alive	0	1	2	1	248000		3	1	3	3		7	1	0	1		7	2	1	1		3	1	0	1		5	1	0	1		7	1	0	1
0	55	627	alive	0	0	1	0	106000		1	1	0	1		4	1	2	2		1	1	3	3		2	1	0	1		1	1	2	2
1	37	150	dead	1	2	3	3	177000		14	1	0	1		16	1	0	1		24	1	0	1		18	1	0	1		5	1	0	1
1	119	697	alive	0	0	3	1	76000		5	4	4	4		7	2	3	3		5	3	3	3		1	4	4	4		2	1	0	1
1	70	124	dead	1	2	3	3	135000		0	4	4	4		7	4	4	4		25	3	3	3		15	3	3	3
0	86	57	dead	1	0	2	2	57000		2	3	3	3		2	2	3	3		3	3	3	3
1	41	34	dead	1	2	3	3	29000		3	4	4	4		10	1	3	3		5	1	3	3		1	1	3	3		0	0	0	0
1	76	130	dead	1	1	3	3	110000		5	3	3	3		11	3	3	3		12	2	2	2		21	3	3	3
0	34	460	dead	0	1	2	1	124000		11	1	0	1		2	1	0	1		2	1	0	1		0	0	0	0
1	143	179	dead	1	1	4	3	51000		3	1	0	1		3	1	3	3		2	1	0	1		5	1	0	1		1	1	0	1
0	63	732	alive	0	1	0	0	10000		1	1	0	1		3	1	0	1		1	1	2	2		1	1	3	3
0	36	15	dead	1	2	4	4			0	4	4	4		0	4	4	4		0	4	4	4		0	4	4	4
0	36	1110	alive	0	1	3	2	71000		18	1	3	3		12	2	3	3		4	1	3	3		2	2	3	3		0	0	3	3
0	139	2413	alive	0	0	0	0	100000		2	2	1	1		4	1	0	1		1	1	0	1
0	181	2643	alive	0	0	0	0	179000		0	0	0	0		0	0	0	0		0	0	0	0
1	159	31	dead	1	1	3	3	58000		13	1	2	2		9	1	3	3		8	3	3	3
0	20	2559	alive	0	0	2	1	56000		0	0	0	0		3	1	0	1		0	0	0	0
0	62	86	dead	1	2	4	4	47000		0	0	0	0		5	1	0	1		0	0	0	0		0	0	0	0		3	1	0	1		5	1	0	1		8	2	1	1		2	2	1	1
0	49	130	dead	0	1	2	1			3	1	0	1		4	1	0	1		2	1	0	1		2	1	0	1		2	1	0	1
0	120	186	dead	1	1	3	3	50000		9	3	3	3		10	2	2	2		9	4	4	4		2	3	4	4
1	57	1298	alive	0	1	2	1	109000		0	4	4	3		11	4	3	4		16	4	4	4		17	2	3	3		5	1	3	3
1	24	947	dead	1	2	4	3			5	2	2	2		1	1	0	1		2	1	2	2		2	1	2	2		5	1	2	2		3	1	2	2
0	107	131	dead	0	1	1	0			3	1	3	3		4	1	3	3		3	1	2	2		3	1	0	1
0	27	794	alive	0	1	2	1	44000		5	1	3	3		4	1	3	3		10	1	3	3		6	1	3	3		3	1	3	3		2	1	0	1		4	1	2	2
1	176	177	dead	1	1	4	3	101000		18	2	1	1		36	2	3	3		12	2	1	1		0	0	0	0
1	190	2185	alive	0	0	0	0	205000		0	0	0	0		2	1	0	1		1	1	3	3
0	22	1018	alive	0	2	1	0			2	1	2	2		2	1	2	2		3	1	2	2		3	1	0	1		2	1	2	2		2	1	0	1		1	1	0	1		1	1	0	1
1	20	982	alive	0	1	2	3			0	0	2	2		0	0	0	0		4	1	0	1		1	1	0	1		1	1	0	1		1	1	3	3
1	154	1449	dead	1	0	0	0	253000		0	0	0	0		0	0	0	0		0	0	0	0		0	0	0	0
0	22	465	alive	0	0	0	0	112000		0	0	0	0		2	1	3	3		0	1	2	2
0	93	2207	alive	0	1	3	2	153000		12	1	3	3		4	3	3	3		29	3	3	3		6	4	4	4		9	2	3	3		10	1	3	3		11	2	3	3
1	193	363	dead	1	1	4	4	150000		0	4	4	4		0	4	4	4		12	3	3	3		3	1	3	3		26	3	3	3		3	3	3	3
1	153	1206	dead	1	1	2	1	159000		1	1	0	1		2	1	2	2		1	1	2	2		7	2	3	3		3	1	3	3		2	1	3	3		0	0	2	2		1	1	2	2
1	105	1922	alive	0	1	2	1	81000		4	1	3	3		9	1	3	3		3	1	0	1		6	1	3	3		3	2	3	3
0	32	782	alive	0	0	0	0	20000		2	1	0	1		2	1	2	2		3	1	0	1		1	1	2	2
0	39	1145	alive	0	1	2	1	146000		0	0	0	0		0	0	0	0		0	0	0	0		0	0	0	0
0	132	2202	alive	0	2	4	4	107000		33	3	3	3		3	3	3	3		3	3	3	3
0	21	694	alive	0	1	2	1	44000		0	0	3	3		1	1	3	3		2	1	3	3		2	1	3	3
0	21	1293	alive	0	1	2	1	133000		7	1	2	2		2	1	0	1		22	1	2	2		12	2	2	2		1	1	3	3
0	126	1019	alive	0	0	0	0	152000		0	0	0	0		2	1	0	1		1	1	0	1		0	0	0	0		1	1	0	1
0	30	422	dead	1	0	1	1	76000		6	1	3	3		6	1	2	2		0	0	3	3		0	0	3	3		2	1	0	1		3	1	0	1		2	1	0	1
0	21	1340	alive	0	1	2	1	77000		3	3	1	1		1	1	0	1		5	1	0	1		5	1	0	1		1	1	1	2
1	21	1349	alive	0	1	2	1	21000		1	1	2	2		2	1	2	2		3	2	2	2		4	1	3	3		7	1	3	3
0	159	45	dead	1	1	2	1	58000		0	0	0	0		2	1	0	1		0	0	0	0		0	0	0	0
0	153	27	dead	1	1	3	3	41000		2	3	3	3		0	0	2	2		3	1	3	3		3	1	2	2		1	1	3	3		2	1	3	3		0	0	3	3		2	1	0	1
1	150	2216	dead	1	1	2	1			3	1	0	1		2	1	0	1		0	0	0	0
1	159	871	dead	1	1	3	2	70000		0	0	2	2		3	2	2	2		0	0	2	2		0	0	0	0		2	3	1	1
1	26	380	dead	1	1	0	0	65000		0	0	0	0		0	0	0	0		0	0	0	0		0	0	0	0
1	23	514	alive	0	1	0	0	25000		0	0	0	0		2	1	0	1		2	1	0	1		0	0	0	0		0	0	0	0
1	104	989	alive	0	1	2	1	45000		0	1	3	3		1	1	2	2		0	0	2	2		1	1	0	1		2	1	2	2		0	0	2	2
1	110	698	dead	0	1	2	1	87000		0	0	3	3		0	0	0	0		0	0	0	0
0	69	460	alive	0	1	2	0	139000		2	1	0	1		5	1	0	1		4	1	0	1		5	1	3	3		13	1	0	1		4	1	0	1		10	1	3	3
1	20	222	dead	0	0	0	0	196000		1	1	0	1		4	1	0	1		3	1	0	1		9	1	0	1		7	1	0	1		3	1	0	1		2	1	0	1
1	20	921	alive	0	1	2	0	157000		0	0	0	0		0	0	0	0		2	1	3	3
1	113	106	dead	1		4	4			16	1	3	3		7	2	3	3		3	2	3	3
1	62	37	dead	1		3	3			0	0	3	3		2	1	3	3		3	1	3	3		4	1	3	3		2	1	3	3		3	1	3	3		0	0	3	3
0	56	42	dead	1		4	3			24	1	3	3		4	2	2	2		16	2	2	2
1	28	961	dead	1		2	1			3	1	0	1		4	1	2	2		2	1	0	1
1	22	963	dead	1	3	3	1			2	2	1	1		6	1	0	1		11	1	0	1		17	1	0	1		5	1	0	1
0	28	2233	alive	0		1	0			2	1	0	1		1	1	0	1		2	1	0	1		5	1	0	1		3	1	0	1		2	1	2	2		3	1	0	1
0	92	1495	dead	0	2	3	2			19	1	0	1		4	3	3	3		0	4	4	4		19	3	3	3		0	4	4	4		1	1	0	1
1	58	1417	dead	0	1	0	0			0	0	0	0		0	0	0	0		0	0	0	0
0	47	106	dead	1	2	4	3			0	4	4	4		2	3	4	4		67	3	4	4
1	51	19	dead	1	2	3	2			0	4	4	4		4	1	3	3		1	1	3	3		1	1	0	1		3	1	0	1
1	27	1953	alive	0	2	3	2			3	1	0	1		8	1	0	1		8	1	0	1
0	27	297	dead	1		4	4			2	1	0	1		3	1	0	1		4	1	0	1		4	1	0	1		2	2	1	1		3	1	0	1		0	0	0	0		0	0	2	2
1	62	508	dead	1	3	2	1			3	1	0	1		1	1	0	1		4	1	0	1
1	78	76	dead	1	1	3	2			4	4	4	4		26	1	0	1		8	1	0	1
1	56	1467	alive	0	2	4	4			2	3	4	4		6	3	4	4		3	3	3	3
[truncated: 4 more columns]
